# Supplementary material for: A Review of the Safety of Interleukin-17A Inhibitor Secukinumab
Source: Pharmaceuticals (Basel). 2022 Nov 7;15(11):1365. doi: 10.3390/ph15111365 (PMC9695424; doi:10.3390/ph15111365)
Supplement: Supplementary file 1 [file pharmaceuticals-15-01365-s001.zip]

Archive with 1 entries (1 files):
- pharmaceuticals-1944783-supplementary.pdf
